# Supplementary material for: Correlations between [68Ga]Ga-DOTA-TOC Uptake and Absorbed Dose from [177Lu]Lu-DOTA-TATE
Source: Cancers (Basel). 2023 Feb 10;15(4):1134. doi: 10.3390/cancers15041134 (PMC9954147; doi:10.3390/cancers15041134)
Supplement: Supplementary file 1 [file cancers-15-01134-s001.zip]

Archive with 1 entries (1 files):
- cancers-2160924-supplementary.pdf
